# Supplementary material for: Extraction of Pyrrole from Its Mixture with n-Hexadecane Using Protic Ionic Liquids
Source: Molecules. 2024 Sep 3;29(17):4173. doi: 10.3390/molecules29174173 (PMC11397634; doi:10.3390/molecules29174173)
Supplement: Supplementary file 1 [file molecules-29-04173-s001.zip]

Archive with 1 entries (1 files):
- molecules-3139387-supplementary.pdf
